# Supplementary material for: Ferroptosis-related mechanisms in prion diseases provide insights into neurodegeneration and reveal therapeutic implications
Source: Redox Biol. 2026 Apr 4;93:104155. doi: 10.1016/j.redox.2026.104155 (PMC13090729; doi:10.1016/j.redox.2026.104155)
Supplement: Multimedia component 2 [file mmc2.csv]

Upregulated
		baseMean	log2FoldChange	lfcSE	stat	pvalue	padj	Genes
	ILMN_1720282	735.5560271	2.229210466	0.355255777	6.274945003	3.50E-10	4.57E-09	NQO1
	ILMN_1674236	1688.049297	2.144632324	0.343888516	6.236417404	4.48E-10	5.76E-09	HSPB1
	ILMN_1661599	1075.782258	1.62884574	0.278684192	5.844772638	5.07E-09	5.31E-08	DDIT4
	ILMN_1684982	291.2460451	1.279008798	0.219027805	5.839481432	5.24E-09	5.46E-08	PDK4
	ILMN_1701877	355.2298198	1.575811558	0.29173674	5.401484772	6.61E-08	5.55E-07	AXL
	ILMN_1810560	161.8250219	1.201279087	0.22370119	5.370016512	7.87E-08	6.50E-07	NUPR1
	ILMN_2364521	334.4622498	1.455894079	0.281005463	5.181016986	2.21E-07	1.65E-06	AXL
	ILMN_1752249	340.4064025	1.406999368	0.274156926	5.132094917	2.87E-07	2.10E-06	PIEZO1
	ILMN_1784602	451.9507632	1.748627966	0.343569669	5.08958771	3.59E-07	2.58E-06	CDKN1A
	ILMN_1713124	454.7750383	1.302618697	0.282328177	4.613845885	3.95E-06	2.29E-05	AKR1C3
	ILMN_1800512	124.9416052	1.294143636	0.3060872	4.228022717	2.36E-05	0.000116676	HMOX1
	ILMN_1789007	625.7213034	2.710837077	0.643609274	4.211929793	2.53E-05	0.000124276	APOC1
	ILMN_1738675	170.282791	1.41475813	0.354377289	3.992237009	6.55E-05	0.00029148	PTPN6
	ILMN_1740938	9375.858412	1.708828642	0.476593908	3.585502486	0.00033643	0.001250472	APOE
	ILMN_1707727	493.4023803	2.353026412	0.658526898	3.573166745	0.00035269	0.001303334	ANGPTL4
	ILMN_1714067	1354.895998	1.19331786	0.353591845	3.374845535	0.000738571	0.002541203	NTRK2
	ILMN_1801616	231.6524695	1.692812105	0.523715822	3.23231041	0.001227936	0.003996438	EMP1
	ILMN_1803429	259.3192994	1.755869234	0.549458678	3.195634727	0.001395236	0.004475726	CD44
	ILMN_2138765	257.9463205	1.140778953	0.399969669	2.852163657	0.004342274	0.012323452	PLIN2
	ILMN_1736178	222.9198832	1.006797827	0.385402306	2.612329536	0.008992753	0.023437288	AEBP1
	ILMN_1727087	746.0674968	1.236207857	0.485721372	2.545096694	0.010924748	0.027874954	GJA1
Downregulated
	ILMN_1654541	3662.994429	-3.2985133	0.208743782	-15.80173202	3.03E-56	6.01E-53	ATP6V1G2
	ILMN_1716563	539.8829975	-3.481814352	0.258284938	-13.48051642	2.04E-41	1.58E-38	PRKCB
	ILMN_1758067	2234.743208	-4.433398561	0.331085927	-13.39047723	6.87E-41	4.91E-38	RGS4
	ILMN_1701933	2652.624989	-3.391644904	0.267122652	-12.6969573	6.15E-37	2.68E-34	SNCA
	ILMN_2151281	3107.549841	-2.842626004	0.226304758	-12.56105278	3.46E-36	1.34E-33	GABARAPL1
	ILMN_1656145	2977.223924	-2.915242111	0.235515703	-12.37812202	3.43E-35	1.18E-32	GOT1
	ILMN_2234697	5978.277651	-3.21503052	0.261624671	-12.28871308	1.04E-34	3.21E-32	BEX1
	ILMN_1766165	687.73623	-3.098723987	0.272258366	-11.38155656	5.17E-30	1.10E-27	SNCA
	ILMN_1657796	871.8791306	-2.852724483	0.253883333	-11.23635984	2.70E-29	5.37E-27	STMN1
	ILMN_1713491	1385.425676	-2.674347651	0.239586695	-11.16233794	6.23E-29	1.17E-26	VAMP2
	ILMN_1674778	359.4074821	-2.760003825	0.259350033	-10.642003	1.90E-26	2.67E-24	ATP6V1G2
	ILMN_1806908	2738.318772	-3.265970446	0.30726298	-10.62923508	2.18E-26	3.04E-24	PRKCB
	ILMN_1745593	165.261389	-1.75381307	0.172784841	-10.15027166	3.30E-24	3.65E-22	STMN1
	ILMN_1814787	299.4367472	-2.209831522	0.224518824	-9.842522275	7.38E-23	6.98E-21	ICA1
	ILMN_1769911	646.5320243	-2.328873775	0.241592052	-9.639695327	5.43E-22	4.60E-20	SLC38A1
	ILMN_2365569	208.9637316	-1.839701284	0.192429898	-9.560371327	1.17E-21	9.16E-20	ICA1
	ILMN_2060086	284.2681486	-2.04727417	0.215169916	-9.51468594	1.82E-21	1.39E-19	ADAM23
	ILMN_2345739	296.6091585	-2.017723101	0.215498613	-9.363044474	7.75E-21	5.37E-19	CAPRIN2
	ILMN_1796417	1269.06209	-2.375583108	0.258413845	-9.192940533	3.82E-20	2.40E-18	ASNS
	ILMN_1677439	184.1724026	-1.869916532	0.206084744	-9.073532065	1.15E-19	7.00E-18	GLS2
	ILMN_2402416	803.1672868	-2.359480688	0.269867976	-8.743092554	2.27E-18	1.16E-16	DNAJB6
	ILMN_1664537	824.7832817	-2.090287897	0.251434714	-8.313441941	9.30E-17	3.81E-15	USP11
	ILMN_2122953	2386.358035	-2.002805461	0.241998307	-8.27611351	1.27E-16	5.10E-15	CISD1
	ILMN_1662256	195.4628283	-1.82091995	0.220944015	-8.241544576	1.70E-16	6.69E-15	PARP6
	ILMN_1693345	229.2991799	-1.703603035	0.206995919	-8.230128623	1.87E-16	7.33E-15	CPEB1
	ILMN_1757995	241.0776162	-1.527052186	0.188102265	-8.118201998	4.73E-16	1.73E-14	PARP2
	ILMN_1654072	706.3953447	-2.198519078	0.273632764	-8.034560803	9.39E-16	3.27E-14	CX3CL1
	ILMN_1758128	308.110266	-1.842301352	0.229415987	-8.030396544	9.72E-16	3.36E-14	CYGB
	ILMN_1759915	1263.719904	-1.82972026	0.228714625	-8.000014243	1.24E-15	4.22E-14	ARPC1A
	ILMN_2409062	1832.641041	-1.957775257	0.245799128	-7.964939785	1.65E-15	5.47E-14	ISCU
	ILMN_1813581	163.822668	-1.599835429	0.20098659	-7.959911318	1.72E-15	5.69E-14	CNR1
	ILMN_1674661	1926.957115	-2.555218886	0.323831945	-7.890570789	3.01E-15	9.57E-14	CIRBP
	ILMN_1694810	392.3795024	-1.788581632	0.22873115	-7.819580464	5.30E-15	1.62E-13	PANX2
	ILMN_1706677	315.5157789	-1.613284927	0.208622595	-7.733030665	1.05E-14	3.04E-13	MAPK1
	ILMN_2318685	243.4620263	-1.47561744	0.192028668	-7.684360139	1.54E-14	4.28E-13	ABHD12
	ILMN_1670383	321.3540447	-1.657954512	0.216163222	-7.669919497	1.72E-14	4.72E-13	PCDH7
	ILMN_2354237	189.1625478	-1.402525254	0.184083296	-7.618970767	2.56E-14	6.81E-13	PARP2
	ILMN_1703006	6933.585119	-1.502793459	0.199967456	-7.51519015	5.68E-14	1.42E-12	MTCH1
	ILMN_2402947	189.5458348	-1.705090599	0.229169255	-7.440311311	1.00E-13	2.42E-12	USP14
	ILMN_2243308	930.8495985	-1.921385356	0.259576177	-7.402009614	1.34E-13	3.13E-12	ACVR1B
	ILMN_1713603	125.9269891	-1.375822803	0.18753157	-7.33648633	2.19E-13	5.00E-12	PRKCB
	ILMN_1681118	238.1896797	-1.610001483	0.219909784	-7.321190782	2.46E-13	5.52E-12	CAPRIN2
	ILMN_2367638	148.8784348	-1.400366216	0.193776205	-7.226719158	4.95E-13	1.07E-11	CAMKK2
	ILMN_2360705	777.1427416	-1.714890473	0.24496913	-7.00043502	2.55E-12	4.97E-11	ACSL3
	ILMN_2361862	140.6056337	-1.171327121	0.168133453	-6.966651213	3.25E-12	6.20E-11	VLDLR
	ILMN_1735432	334.7177656	-1.560866433	0.228318312	-6.836361123	8.12E-12	1.44E-10	ISCU
	ILMN_2094166	332.3293807	-1.650575966	0.242687863	-6.801229956	1.04E-11	1.81E-10	CHMP5
	ILMN_1722829	183.1989755	-1.532107294	0.230104929	-6.658298452	2.77E-11	4.44E-10	HLF
	ILMN_2382829	822.8463614	-1.782290721	0.270039921	-6.60010088	4.11E-11	6.37E-10	PRDX2
	ILMN_1733627	731.7186877	-1.894469962	0.288292078	-6.57135629	4.99E-11	7.60E-10	NEDD4L
	ILMN_2396410	281.2337604	-1.639591706	0.250943548	-6.53370737	6.42E-11	9.56E-10	CS
	ILMN_1683598	224.6057848	-1.56708087	0.243932756	-6.424233048	1.33E-10	1.85E-09	ACSL4
	ILMN_1767475	488.9582624	-1.676858508	0.261100728	-6.422266681	1.34E-10	1.87E-09	CERK
	ILMN_2388669	141.0040787	-1.022871787	0.160456315	-6.374768046	1.83E-10	2.51E-09	GRIA3
	ILMN_2288070	375.5996093	-1.808394312	0.285629227	-6.331264942	2.43E-10	3.28E-09	FTO
	ILMN_1754279	1532.753824	-2.030758429	0.321030759	-6.325744095	2.52E-10	3.38E-09	FBXW7
	ILMN_2369603	273.1348334	-1.347360184	0.213233207	-6.318716498	2.64E-10	3.53E-09	CPEB1
	ILMN_2354855	205.9233643	-1.085741706	0.174810164	-6.210975835	5.27E-10	6.69E-09	OTUB1
	ILMN_1662419	1224.809887	-1.742352159	0.28083666	-6.204147845	5.50E-10	6.95E-09	COX7A1
	ILMN_1723871	368.2809688	-1.640202938	0.264513068	-6.20083897	5.62E-10	7.07E-09	OTUB1
	ILMN_1651838	275.2517673	-1.629325056	0.263436176	-6.184894873	6.21E-10	7.73E-09	RND1
	ILMN_2051232	785.9702543	-1.64585758	0.266316924	-6.180071311	6.41E-10	7.95E-09	SDHA
	ILMN_1667257	1470.369472	-1.456815688	0.235805286	-6.178045077	6.49E-10	8.04E-09	SDHB
	ILMN_2389582	469.7345481	-1.390730258	0.225250625	-6.17414605	6.65E-10	8.22E-09	HNRNPL
	ILMN_1761084	517.3536402	-1.252910286	0.203978967	-6.142350375	8.13E-10	9.88E-09	FNDC5
	ILMN_1745904	1419.282105	-1.549933816	0.254772882	-6.083590229	1.18E-09	1.38E-08	CCDC6
	ILMN_1733937	641.4267472	-1.637130259	0.269139035	-6.082842114	1.18E-09	1.39E-08	MMD
	ILMN_1730940	2201.353384	-1.692040325	0.281782783	-6.00476831	1.92E-09	2.17E-08	KLHDC3
	ILMN_1809478	612.9137635	-1.462976135	0.24478557	-5.97656199	2.28E-09	2.55E-08	SSBP1
	ILMN_1657395	684.4045043	-1.594459658	0.267734993	-5.955365192	2.59E-09	2.87E-08	HMGCR
	ILMN_1770865	236.9361785	-1.202987766	0.203966335	-5.897972161	3.68E-09	3.94E-08	TRIM46
	ILMN_1666096	341.1761599	-1.360519957	0.232992702	-5.839324347	5.24E-09	5.46E-08	ACSL3
	ILMN_1764850	2444.738118	-1.66695515	0.286338814	-5.821617849	5.83E-09	6.02E-08	HPCAL1
	ILMN_1743021	169.4128998	-1.363526206	0.235435866	-5.79149739	6.98E-09	7.11E-08	CAMKK2
	ILMN_1807540	359.336549	-1.383822762	0.240277955	-5.759258119	8.45E-09	8.45E-08	MICU1
	ILMN_1655906	159.1693222	-1.273795649	0.223136659	-5.708589764	1.14E-08	1.11E-07	FBXW7
	ILMN_1763634	213.8021254	-1.016347061	0.17879461	-5.684439044	1.31E-08	1.27E-07	PEX14
	ILMN_1742544	1267.539803	-1.822944569	0.321573768	-5.668822375	1.44E-08	1.38E-07	MEF2C
	ILMN_2245305	613.8215709	-1.334511521	0.240000578	-5.560451278	2.69E-08	2.45E-07	ABHD12
	ILMN_1716071	193.0421282	-1.137179324	0.207297941	-5.485724167	4.12E-08	3.61E-07	PAQR3
	ILMN_1744822	222.6928223	-1.093495393	0.202117602	-5.410193776	6.30E-08	5.32E-07	BECN1
	ILMN_1706057	1971.383888	-1.208070355	0.229694627	-5.259462844	1.44E-07	1.13E-06	CS
	ILMN_1796165	1703.880629	-1.189464453	0.229648844	-5.179492444	2.22E-07	1.66E-06	GLRX5
	ILMN_1777220	420.6153244	-1.274026395	0.247436599	-5.148900367	2.62E-07	1.93E-06	VCP
	ILMN_1726554	236.091674	-1.074273426	0.212964956	-5.044367147	4.55E-07	3.18E-06	IREB2
	ILMN_1806804	319.6618818	-1.14671712	0.228119372	-5.026829187	4.99E-07	3.46E-06	USP14
	ILMN_1775708	1551.289872	-1.329796963	0.265445125	-5.009686882	5.45E-07	3.75E-06	SLC2A3
	ILMN_1757350	194.5561024	-1.077083025	0.215156778	-5.006038087	5.56E-07	3.81E-06	CTNNB1
	ILMN_1813840	393.5523792	-1.090629468	0.219463085	-4.969534938	6.71E-07	4.52E-06	KDM1A
	ILMN_1769031	616.7968391	-1.068287989	0.215836741	-4.949518704	7.44E-07	4.96E-06	MTOR
	ILMN_1686367	2829.416628	-1.503626978	0.303898035	-4.947800927	7.51E-07	5.00E-06	HSPA8
	ILMN_1655635	229.0000316	-1.036278803	0.212317822	-4.88079048	1.06E-06	6.84E-06	METTL3
	ILMN_2413084	3238.189599	-1.451845108	0.297938912	-4.872962368	1.10E-06	7.11E-06	HSPA8
	ILMN_1734353	1602.331519	-1.202244874	0.249466323	-4.819267223	1.44E-06	9.14E-06	GPX4
	ILMN_2144088	1412.039495	-1.142540817	0.243985919	-4.68281457	2.83E-06	1.69E-05	FDFT1
	ILMN_1657862	596.6518791	-1.186022962	0.254131542	-4.6669648	3.06E-06	1.81E-05	AHCY
	ILMN_1669382	386.7466559	-2.018830564	0.436811585	-4.621742267	3.81E-06	2.21E-05	CPLX2
	ILMN_1771139	910.838671	-1.141945192	0.250037158	-4.567101947	4.95E-06	2.82E-05	FBXO31
	ILMN_1764873	265.3584087	-1.106498598	0.243851777	-4.537586781	5.69E-06	3.20E-05	ELAVL1
	ILMN_1657283	3125.083041	-1.061751411	0.2352055	-4.514143636	6.36E-06	3.55E-05	ALKBH5
	ILMN_1724658	2729.30463	-1.121339919	0.249715817	-4.490464128	7.11E-06	3.92E-05	BNIP3
	ILMN_2334989	736.1758224	-1.088085281	0.244052971	-4.45839801	8.26E-06	4.49E-05	CCT3
	ILMN_1673215	1465.312033	-1.098565528	0.252740575	-4.346613238	1.38E-05	7.17E-05	PCBP1
	ILMN_1706531	605.1041268	-1.314546685	0.308919963	-4.2552986	2.09E-05	0.000104129	ABCC5
	ILMN_1760683	1394.968646	-1.008286081	0.248612706	-4.055649836	5.00E-05	0.000229387	SRSF9
	ILMN_2374159	358.2548203	-1.065677379	0.266917807	-3.992530098	6.54E-05	0.000291265	HERPUD1
	ILMN_2220518	2183.847673	-1.006184264	0.252698219	-3.981762385	6.84E-05	0.000303653	LAMTOR5
	ILMN_1809433	394.0396343	-1.043586169	0.309092747	-3.376288123	0.000734709	0.002528889	XBP1
	ILMN_1808707	2429.802171	-1.046022448	0.314134911	-3.329851003	0.000868925	0.002938787	FSCN1
